# Supplementary material for: Molecular Insights into Cell-Mediated Immunity in Atypical Non-Ulcerated Cutaneous Leishmaniasis
Source: Microorganisms. 2025 Feb 13;13(2):413. doi: 10.3390/microorganisms13020413 (PMC11858551; doi:10.3390/microorganisms13020413)
Supplement: Supplementary file 1 [file microorganisms-13-00413-s001.zip]

Archive with 3 entries (3 files):
- File S1. CO-EXPRESSION_MODULES_ANALYSIS.pdf
- SUPPLEMENTARY_FIGURES_MANUSCRIPT_RNA-seq_NUCL_FINAL.pdf
- SUPPLEMENTARY_TABLES_MANUSCRIPT_RNA-seq_NUCL_FINAL_02-12-2024.pdf
